# Supplementary material for: Magneto-Responsive Networks Filled with Polydopamine and Silane Coupling Agent Dual-Modified Carbonyl Iron Particles for Soft Actuators
Source: Polymers (Basel). 2025 Aug 15;17(16):2228. doi: 10.3390/polym17162228 (PMC12390496; doi:10.3390/polym17162228)
Supplement: Supplementary file 1 [file polymers-17-02228-s001.zip]

Archive with 3 entries (3 files):
- Supporting Information.pdf
- Video S1 The movement of the actuator in a single switching magnetic field.mp4
- Video S2 The displacement of the actuator varies over time in a continuous switching magnetic field.mp4
